# Supplementary material for: Alternative promoters and splicing create multiple functionally distinct isoforms of oestrogen receptor alpha in breast cancer and healthy tissues
Source: Cancer Med. 2023 Sep 7;12(18):18931–45. doi: 10.1002/cam4.6508 (PMC10557849; doi:10.1002/cam4.6508)
Supplement: Supplementary file 3 — Table S4. [file CAM4-12-18931-s001.xlsx]

## Sheet: Exons
Supplementary Table S4. Coordinates in human genome assembly hg38 for identified ER exons with the corresponding transcripts in GENCODE v36 and RefSeq 109. Support from long-read sequencing data (Oxford Nanopore Technologies) is also indicated.
Chromosome	Start	End	Strand	Annotation	GENCODE v36 transcript	RefSeq 109 transcript	Detected in Nanopore data
chr6	151628762	151628960	+	first_exon			0
chr6	151629873	151629982	+	internal_exon			0
chr6	151632324	151632474	+	first_exon			0
chr6	151632464	151632614	+	first_exon			0
chr6	151641333	151641483	+	first_exon			0
chr6	151643736	151643886	+	first_exon			0
chr6	151643863	151644013	+	first_exon			0
chr6	151649880	151649977	+	internal_exon			0
chr6	151650005	151650155	+	first_exon			0
chr6	151651697	151651796	+	internal_exon			1
chr6	151654148	151656763	+	first_exon		XM_017010377.1,XM_017010380.1	1
chr6	151656655	151656763	+	internal_exon			1
chr6	151656672	151656763	+	first_exon		NM_001385568.1	1
chr6	151656691	151656763	+	first_exon	ENST00000473497.5		1
chr6	151662596	151662845	+	last_exon			0
chr6	151666390	151666448	+	internal_exon		XM_017010377.1	1
chr6	151668974	151669124	+	first_exon			0
chr6	151675969	151676119	+	first_exon			0
chr6	151680783	151681032	+	last_exon			0
chr6	151684219	151684369	+	first_exon			0
chr6	151687589	151687838	+	last_exon			1
chr6	151688785	151690664	+	first_exon		XM_011535543.2	1
chr6	151690496	151690664	+	first_exon	ENST00000404742.5,ENST00000440973.5	XM_011535547.2,XR_001743223.2,XR_002956266.1	1
chr6	151690527	151690664	+	first_exon		NM_001122742.2,NM_001385570.1	1
chr6	151690542	151690668	+	first_exon		XM_017010378.1	1
chr6	151691279	151691429	+	first_exon			0
chr6	151696759	151696909	+	first_exon			0
chr6	151701553	151701713	+	first_exon		XM_017010379.1	0
chr6	151701875	151702005	+	internal_exon	ENST00000404742.5,ENST00000440973.5,ENST00000473497.5	NM_001122742.2,NM_001385568.1,NM_001385570.1,XM_011535543.2,XM_011535547.2,XM_017010377.1,XM_017010378.1,XM_017010379.1,XR_001743223.2,XR_002956266.1	1
chr6	151742897	151743146	+	last_exon			0
chr6	151750876	151751004	+	internal_exon			1
chr6	151751400	151751636	+	internal_exon			1
chr6	151757476	151757593	+	internal_exon			1
chr6	151757480	151757593	+	internal_exon		XM_011535543.2	1
chr6	151763524	151763948	+	internal_exon			1
chr6	151763872	151764665	+	last_exon?			1
chr6	151764294	151764665	+	last_exon?			0
chr6	151764300	151764665	+	last_exon?			0
chr6	151764367	151764665	+	last_exon?			0
chr6	151764413	151764665	+	last_exon?			0
chr6	151764416	151764665	+	last_exon?			0
chr6	151766202	151766451	+	last_exon			1
chr6	151778398	151778548	+	first_exon			1
chr6	151791515	151791712	+	first_exon		XM_011535545.2	1
chr6	151803874	151804024	+	first_exon			0
chr6	151804120	151804270	+	first_exon			0
chr6	151804431	151805820	+	first_exon	ENST00000338799.9		1
chr6	151804808	151804958	+	first_exon			0
chr6	151804849	151804999	+	first_exon			0
chr6	151805705	151805820	+	first_exon		NM_001122741.2,NM_001291230.2,NM_001291241.2	1
chr6	151805892	151805935	+	first_exon		XM_017010381.1	1
chr6	151806906	151807056	+	first_exon			0
chr6	151807196	151807504	+	first_exon		NM_001385569.1,NM_001385571.1	1
chr6	151807196	151807509	+	first_exon	ENST00000446550.1	NM_001122740.2	1
chr6	151807319	151807509	+	first_exon	ENST00000443427.5		1
chr6	151807510	151807581	+	first_exon			1
chr6	151807510	151807624	+	first_exon			1
chr6	151807679	151808364	+	first_exon	ENST00000406599.5,ENST00000456483.3		1
chr6	151807682	151808364	+	first_exon	ENST00000206249.8	NM_000125.4,NM_001385572.1	1
chr6	151807843	151807857	+	last_exon	ENST00000473497.5		1
chr6	151807843	151808166	+	last_exon	ENST00000404742.5		1
chr6	151807843	151808259	+	last_exon	ENST00000446550.1		1
chr6	151807843	151808332	+	internal_exon			1
chr6	151807843	151808364	+	internal_exon	ENST00000338799.9,ENST00000440973.5,ENST00000443427.5	NM_001122740.2,NM_001122741.2,NM_001122742.2,NM_001291230.2,NM_001291241.2,NM_001385568.1,NM_001385569.1,NM_001385570.1,NM_001385571.1,XM_011535543.2,XM_011535545.2,XM_011535547.2,XM_017010377.1,XM_017010378.1,XM_017010379.1,XM_017010380.1,XM_017010381.1,XR_001743223.2,XR_002956266.1	1
chr6	151808105	151808364	+	first_exon	ENST00000488573.1		1
chr6	151808238	151808364	+	first_exon		XM_017010382.2	1
chr6	151808453	151809271	+	first_exon		XM_006715375.3	1
chr6	151809066	151809271	+	internal_exon			1
chr6	151809107	151809271	+	first_exon	ENST00000427531.6	NM_001328100.2	1
chr6	151809130	151809271	+	internal_exon			1
chr6	151809610	151809793	+	internal_exon			1
chr6	151809834	151810083	+	last_exon?			0
chr6	151811009	151811278	+	last_exon	ENST00000488573.1		1
chr6	151811009	151814308	+	last_exon			1
chr6	151828722	151828872	+	first_exon			1
chr6	151834264	151834478	+	internal_exon			1
chr6	151842597	151842787	+	internal_exon	ENST00000206249.8,ENST00000338799.9,ENST00000427531.6,ENST00000440973.5,ENST00000443427.5	NM_000125.4,NM_001122740.2,NM_001122741.2,NM_001122742.2,NM_001291241.2,NM_001328100.2,NM_001385568.1,NM_001385569.1,NM_001385570.1,NM_001385571.1,NM_001385572.1,XM_006715375.3,XM_011535543.2,XM_011535545.2,XM_011535547.2,XM_017010377.1,XM_017010378.1,XM_017010379.1,XM_017010380.1,XM_017010381.1,XR_001743223.2,XR_002956266.1	1
chr6	151842597	151842793	+	internal_exon		NM_001291230.2	1
chr6	151852661	151852910	+	last_exon?			0
chr6	151853611	151853676	+	internal_exon			1
chr6	151863665	151863914	+	last_exon?			0
chr6	151865493	151865643	+	first_exon?			1
chr6	151866095	151866344	+	last_exon?			1
chr6	151869536	151869588	+	internal_exon			1
chr6	151870453	151870587	+	internal_exon			1
chr6	151879744	151879894	+	first_exon?			1
chr6	151880655	151880768	+	internal_exon		NM_001291241.2	1
chr6	151880655	151880771	+	internal_exon	ENST00000206249.8,ENST00000338799.9,ENST00000427531.6,ENST00000440973.5,ENST00000443427.5,ENST00000456483.3	NM_000125.4,NM_001122740.2,NM_001122741.2,NM_001122742.2,NM_001291230.2,NM_001328100.2,NM_001385568.1,NM_001385569.1,NM_001385570.1,NM_001385571.1,NM_001385572.1,XM_006715375.3,XM_011535543.2,XM_011535545.2,XM_011535547.2,XM_017010377.1,XM_017010378.1,XM_017010379.1,XM_017010380.1,XM_017010381.1,XM_017010382.2,XR_001743223.2,XR_002956266.1	1
chr6	151880655	151880775	+	internal_exon			1
chr6	151880657	151880771	+	first_exon	ENST00000415488.1		1
chr6	151881452	151881701	+	last_exon?			1
chr6	151891236	151891485	+	last_exon?			1
chr6	151900441	151900479	+	internal_exon			1
chr6	151901228	151901378	+	first_exon			1
chr6	151927743	151927992	+	last_exon			1
chr6	151936077	151936217	+	first_exon		XM_011535549.2	1
chr6	151936130	151936217	+	first_exon	ENST00000641399.1		1
chr6	151940355	151940853	+	first_exon		XM_017010383.1	1
chr6	151940686	151940853	+	internal_exon			1
chr6	151944172	151944508	+	first_exon	ENST00000482101.1		1
chr6	151944173	151944508	+	internal_exon	ENST00000206249.8,ENST00000338799.9,ENST00000427531.6,ENST00000440973.5,ENST00000443427.5,ENST00000641399.1	NM_000125.4,NM_001122740.2,NM_001122741.2,NM_001122742.2,NM_001291230.2,NM_001291241.2,NM_001328100.2,NM_001385568.1,NM_001385569.1,NM_001385570.1,NM_001385571.1,NM_001385572.1,XM_006715375.3,XM_011535543.2,XM_011535545.2,XM_011535547.2,XM_011535549.2,XM_017010377.1,XM_017010378.1,XM_017010379.1,XM_017010380.1,XM_017010381.1,XM_017010382.2,XM_017010383.1,XR_001743223.2,XR_002956266.1	1
chr6	151946160	151946409	+	last_exon			0
chr6	151947677	151947926	+	last_exon			1
chr6	151947807	151948056	+	last_exon			0
chr6	151948859	151949108	+	last_exon			1
chr6	151967097	151967204	+	internal_exon			1
chr6	151970277	151970362	+	internal_exon			1
chr6	151970277	151970465	+	internal_exon			1
chr6	151971213	151971462	+	last_exon			1
chr6	151983448	151983560	+	internal_exon	ENST00000482101.1		1
chr6	151983975	151984165	+	last_exon	ENST00000482101.1		1
chr6	152011656	152011794	+	internal_exon	ENST00000206249.8,ENST00000338799.9,ENST00000415488.1,ENST00000427531.6,ENST00000440973.5,ENST00000443427.5,ENST00000641399.1	NM_000125.4,NM_001122740.2,NM_001122741.2,NM_001122742.2,NM_001291230.2,NM_001291241.2,NM_001328100.2,NM_001385568.1,NM_001385569.1,NM_001385570.1,NM_001385571.1,NM_001385572.1,XM_006715375.3,XM_011535543.2,XM_011535545.2,XM_011535547.2,XM_011535549.2,XM_017010377.1,XM_017010378.1,XM_017010379.1,XM_017010380.1,XM_017010381.1,XM_017010382.2,XM_017010383.1	1
chr6	152016823	152017072	+	last_exon			1
chr6	152020476	152020725	+	last_exon?			1
chr6	152021229	152021379	+	first_exon?			1
chr6	152021896	152021959	+	internal_exon			1
chr6	152048233	152048383	+	first_exon?			1
chr6	152052611	152052860	+	last_exon			1
chr6	152054494	152055029	+	internal_exon			0
chr6	152054983	152055029	+	internal_exon			1
chr6	152060991	152061059	+	last_exon	ENST00000415488.1		1
chr6	152060991	152061124	+	internal_exon	ENST00000206249.8,ENST00000338799.9,ENST00000406599.5,ENST00000427531.6,ENST00000440973.5,ENST00000443427.5,ENST00000456483.3,ENST00000641399.1	NM_000125.4,NM_001122740.2,NM_001122741.2,NM_001122742.2,NM_001291230.2,NM_001291241.2,NM_001328100.2,NM_001385568.1,NM_001385569.1,NM_001385570.1,NM_001385571.1,NM_001385572.1,XM_006715375.3,XM_011535543.2,XM_011535545.2,XM_011535547.2,XM_011535549.2,XM_017010377.1,XM_017010378.1,XM_017010379.1,XM_017010380.1,XM_017010381.1,XM_017010382.2,XM_017010383.1,XR_001743223.2,XR_002956266.1	1
chr6	152061782	152062031	+	last_exon			1
chr6	152062240	152062489	+	last_exon			1
chr6	152063213	152063462	+	last_exon			1
chr6	152063350	152063599	+	last_exon			0
chr6	152078792	152079940	+	last_exon		XM_011535547.2	1
chr6	152082892	152083042	+	first_exon			0
chr6	152084357	152084507	+	first_exon			1
chr6	152090306	152090456	+	first_exon			1
chr6	152093408	152093968	+	internal_exon			1
chr6	152094385	152094568	+	internal_exon	ENST00000206249.8,ENST00000338799.9,ENST00000406599.5,ENST00000440973.5,ENST00000443427.5,ENST00000456483.3,ENST00000641399.1	NM_000125.4,NM_001122740.2,NM_001122741.2,NM_001122742.2,NM_001291230.2,NM_001291241.2,NM_001385568.1,NM_001385569.1,XM_006715375.3,XM_011535543.2,XM_011535545.2,XM_011535549.2,XM_017010377.1,XM_017010378.1,XM_017010379.1,XM_017010380.1,XM_017010381.1,XM_017010382.2,XM_017010383.1,XR_002956266.1	1
chr6	152094407	152094568	+	internal_exon			1
chr6	152096658	152096706	+	internal_exon			1
chr6	152096658	152096711	+	internal_exon			1
chr6	152096658	152096715	+	internal_exon			1
chr6	152098706	152103274	+	last_exon			1
chr6	152098732	152098920	+	internal_exon	ENST00000641399.1		0
chr6	152098732	152098978	+	last_exon	ENST00000406599.5,ENST00000456483.3		1
chr6	152098732	152099053	+	last_exon	ENST00000338799.9		1
chr6	152098732	152099565	+	last_exon		XR_001743223.2	1
chr6	152098732	152100752	+	last_exon		XM_006715375.3,XM_011535543.2,XM_011535545.2,XM_011535549.2,XM_017010377.1,XM_017010378.1,XM_017010379.1,XM_017010380.1,XM_017010381.1,XM_017010382.2,XM_017010383.1	1
chr6	152098732	152103274	+	last_exon	ENST00000206249.8,ENST00000440973.5,ENST00000443427.5	NM_000125.4,NM_001122740.2,NM_001122741.2,NM_001122742.2,NM_001291230.2,NM_001291241.2,NM_001385568.1,NM_001385569.1,NM_001385570.1,NM_001385571.1,NM_001385572.1	1
chr6	152100789	152103274	+	last_exon			0
chr6	152118263	152118399	+	last_exon	ENST00000641399.1		0
chr6	152125266	152129619	+	last_exon	ENST00000427531.6	NM_001328100.2	0

## Sheet: Splice junctions
Supplementary Table S4. Coordinates in human genome assembly hg38 for identified ER splice junctions with the corresponding transcripts in GENCODE v36 and RefSeq 109. Support from long-read sequencing data (Oxford Nanopore Technologies) is also indicated.
Chromosome	Start	End	Strand	GENCODE v36 transcript	RefSeq 109 transcript	Detected in Nanopore data
chr6	151628960	151629873	+			0
chr6	151628960	151701875	+			0
chr6	151628960	151750876	+			0
chr6	151628960	151807843	+			0
chr6	151628960	151944173	+			0
chr6	151629982	151630517	+			0
chr6	151629982	151651697	+			0
chr6	151629982	151666390	+			0
chr6	151629982	151687589	+			0
chr6	151629982	151701875	+			0
chr6	151629982	151763524	+			0
chr6	151629982	151807843	+			0
chr6	151629982	151842597	+			0
chr6	151629982	151944173	+			0
chr6	151632474	151651697	+			0
chr6	151632474	151687589	+			0
chr6	151632474	151701875	+			0
chr6	151632474	151763524	+			0
chr6	151632474	151807843	+			0
chr6	151632614	151651697	+			0
chr6	151632614	151666390	+			0
chr6	151632614	151687589	+			0
chr6	151632614	151701875	+			0
chr6	151632614	151807843	+			0
chr6	151632614	151842597	+			0
chr6	151641483	151651697	+			0
chr6	151641483	151680783	+			0
chr6	151641483	151687589	+			0
chr6	151641483	151701875	+			0
chr6	151641483	151742897	+			0
chr6	151641483	151763524	+			0
chr6	151641483	151807843	+			0
chr6	151641483	151842597	+			0
chr6	151641483	151880655	+			0
chr6	151641483	151944173	+			0
chr6	151641483	152011656	+			0
chr6	151641483	152060991	+			0
chr6	151643886	151651697	+			0
chr6	151643886	151701875	+			0
chr6	151644013	151651697	+			0
chr6	151644013	151687589	+			0
chr6	151644013	151701875	+			0
chr6	151644013	151807843	+			0
chr6	151644013	151842597	+			0
chr6	151649977	151651697	+			0
chr6	151649977	151701875	+			0
chr6	151650155	151651697	+			0
chr6	151650155	151701875	+			0
chr6	151651796	151656655	+			1
chr6	151651796	151662596	+			0
chr6	151651796	151666390	+			0
chr6	151651796	151687589	+			0
chr6	151651796	151701875	+			1
chr6	151651796	151742897	+			0
chr6	151651796	151750876	+			0
chr6	151651796	151757480	+			0
chr6	151651796	151763524	+			0
chr6	151651796	151807843	+			1
chr6	151651796	151842597	+			1
chr6	151651796	151880655	+			0
chr6	151656763	151662596	+			0
chr6	151656763	151666390	+		XM_017010377.1	1
chr6	151656763	151687589	+			1
chr6	151656763	151701875	+	ENST00000473497.5	NM_001385568.1	1
chr6	151656763	151742897	+			0
chr6	151656763	151807843	+		XM_017010380.1	1
chr6	151656763	151880655	+			1
chr6	151656763	151944173	+			1
chr6	151656763	152011656	+			1
chr6	151666448	151680783	+			0
chr6	151666448	151687589	+			0
chr6	151666448	151701875	+		XM_017010377.1	1
chr6	151666448	151763524	+			0
chr6	151666448	151807843	+			1
chr6	151666448	151880655	+			0
chr6	151666448	152060991	+			0
chr6	151669124	151687589	+			0
chr6	151669124	151701875	+			0
chr6	151669124	151807843	+			0
chr6	151669124	152011656	+			0
chr6	151676119	151680783	+			0
chr6	151676119	151687589	+			0
chr6	151676119	151701875	+			0
chr6	151676119	151763524	+			0
chr6	151676119	151807843	+			0
chr6	151676119	151842597	+			0
chr6	151676119	151880655	+			0
chr6	151676119	152011656	+			0
chr6	151684369	151687589	+			0
chr6	151684369	151701875	+			0
chr6	151684369	151807843	+			0
chr6	151690664	151701875	+	ENST00000404742.5,ENST00000440973.5	NM_001122742.2,NM_001385570.1,XM_011535543.2,XM_011535547.2,XR_001743223.2,XR_002956266.1	1
chr6	151690664	151757480	+			1
chr6	151690664	151807843	+			1
chr6	151690664	151842597	+			1
chr6	151690664	152011656	+			1
chr6	151690664	152060991	+			1
chr6	151690668	151701875	+		XM_017010378.1	1
chr6	151690668	151807843	+			1
chr6	151691429	151701875	+			0
chr6	151696909	151701875	+			0
chr6	151701713	151701875	+		XM_017010379.1	0
chr6	151702005	151742897	+			0
chr6	151702005	151750876	+			1
chr6	151702005	151751400	+			0
chr6	151702005	151757476	+			1
chr6	151702005	151757480	+		XM_011535543.2	1
chr6	151702005	151763524	+			1
chr6	151702005	151763872	+			1
chr6	151702005	151766202	+			1
chr6	151702005	151807843	+	ENST00000404742.5,ENST00000440973.5,ENST00000473497.5	NM_001122742.2,NM_001385568.1,NM_001385570.1,XM_011535547.2,XM_017010377.1,XM_017010378.1,XM_017010379.1,XR_001743223.2,XR_002956266.1	1
chr6	151702005	151880655	+			1
chr6	151702005	151944173	+			1
chr6	151702005	152011656	+			1
chr6	151702005	152060991	+			1
chr6	151702005	152094385	+			1
chr6	151702005	152098732	+			1
chr6	151751004	151751400	+			1
chr6	151751004	151763524	+			0
chr6	151751636	151757476	+			0
chr6	151751636	151757480	+			1
chr6	151751636	151763524	+			0
chr6	151757593	151763524	+			1
chr6	151757593	151766202	+			0
chr6	151757593	151807843	+		XM_011535543.2	1
chr6	151757593	151842597	+			1
chr6	151763948	151764294	+			0
chr6	151763948	151764300	+			0
chr6	151763948	151764367	+			0
chr6	151763948	151764413	+			0
chr6	151763948	151764416	+			0
chr6	151763948	151766202	+			0
chr6	151763948	151807843	+			1
chr6	151763948	152060991	+			0
chr6	151778548	151807843	+			1
chr6	151804024	151807843	+			0
chr6	151804270	151807843	+			0
chr6	151804270	151880655	+			0
chr6	151804958	151807843	+			0
chr6	151804999	151807843	+			0
chr6	151805820	151807843	+	ENST00000338799.9	NM_001122741.2,NM_001291230.2,NM_001291241.2	1
chr6	151805935	151807843	+		XM_017010381.1	1
chr6	151807056	151807843	+			0
chr6	151807504	151807843	+		NM_001385569.1,NM_001385571.1	1
chr6	151807509	151807843	+	ENST00000443427.5,ENST00000446550.1	NM_001122740.2	1
chr6	151807581	151807843	+			1
chr6	151807624	151807843	+			1
chr6	151808332	151809834	+			0
chr6	151808332	151811009	+			0
chr6	151808332	151842597	+			1
chr6	151808332	151863665	+			0
chr6	151808332	151880655	+			1
chr6	151808332	151944173	+			1
chr6	151808332	152060991	+			1
chr6	151808332	152094407	+			1
chr6	151808332	152098732	+			1
chr6	151808364	151809066	+			1
chr6	151808364	151809130	+			1
chr6	151808364	151809610	+			1
chr6	151808364	151809834	+			0
chr6	151808364	151811009	+	ENST00000488573.1		1
chr6	151808364	151834264	+			1
chr6	151808364	151842597	+	ENST00000206249.8,ENST00000338799.9,ENST00000440973.5,ENST00000443427.5	NM_000125.4,NM_001122740.2,NM_001122741.2,NM_001122742.2,NM_001291230.2,NM_001291241.2,NM_001385568.1,NM_001385569.1,NM_001385570.1,NM_001385571.1,NM_001385572.1,XM_011535543.2,XM_011535545.2,XM_011535547.2,XM_017010377.1,XM_017010378.1,XM_017010379.1,XM_017010380.1,XM_017010381.1,XR_001743223.2,XR_002956266.1	1
chr6	151808364	151863665	+			0
chr6	151808364	151880655	+	ENST00000456483.3	XM_017010382.2	1
chr6	151808364	151940686	+			0
chr6	151808364	151944173	+			1
chr6	151808364	152011656	+			1
chr6	151808364	152060991	+	ENST00000406599.5		1
chr6	151808364	152078792	+			0
chr6	151808364	152094385	+			1
chr6	151808364	152098732	+			1
chr6	151809271	151809610	+			0
chr6	151809271	151809834	+			0
chr6	151809271	151811009	+			1
chr6	151809271	151834264	+			0
chr6	151809271	151842597	+	ENST00000427531.6	NM_001328100.2,XM_006715375.3	1
chr6	151809271	151880655	+			1
chr6	151809271	151944173	+			1
chr6	151809271	152011656	+			0
chr6	151809271	152060991	+			0
chr6	151809793	151811009	+			1
chr6	151809793	151842597	+			1
chr6	151828872	151842597	+			1
chr6	151834478	151842597	+			1
chr6	151842787	151852661	+			0
chr6	151842787	151853611	+			1
chr6	151842787	151863665	+			0
chr6	151842787	151866095	+			1
chr6	151842787	151869536	+			1
chr6	151842787	151870453	+			1
chr6	151842787	151880655	+	ENST00000206249.8,ENST00000338799.9,ENST00000427531.6,ENST00000440973.5,ENST00000443427.5	NM_000125.4,NM_001122740.2,NM_001122741.2,NM_001122742.2,NM_001291241.2,NM_001328100.2,NM_001385568.1,NM_001385569.1,NM_001385570.1,NM_001385571.1,NM_001385572.1,XM_006715375.3,XM_011535543.2,XM_011535545.2,XM_011535547.2,XM_017010377.1,XM_017010378.1,XM_017010379.1,XM_017010380.1,XM_017010381.1,XR_001743223.2,XR_002956266.1	1
chr6	151842787	151900441	+			1
chr6	151842787	151940686	+			1
chr6	151842787	151944173	+			1
chr6	151842787	152011656	+			1
chr6	151842787	152060991	+			1
chr6	151842787	152094385	+			1
chr6	151842787	152098732	+			1
chr6	151842793	151853611	+			1
chr6	151842793	151863665	+			0
chr6	151842793	151880655	+		NM_001291230.2	1
chr6	151842793	151944173	+			1
chr6	151842793	152011656	+			1
chr6	151842793	152060991	+			1
chr6	151853676	151863665	+			0
chr6	151853676	151869536	+			0
chr6	151853676	151880655	+			1
chr6	151853676	151944173	+			1
chr6	151853676	152011656	+			0
chr6	151865643	151866095	+			0
chr6	151865643	151869536	+			0
chr6	151865643	151870453	+			0
chr6	151865643	151880655	+			1
chr6	151865643	151900441	+			0
chr6	151865643	151940686	+			0
chr6	151865643	151944173	+			1
chr6	151865643	152011656	+			0
chr6	151865643	152060991	+			0
chr6	151865643	152078792	+			0
chr6	151865643	152094385	+			0
chr6	151865643	152098732	+			0
chr6	151869588	151870453	+			1
chr6	151869588	151880655	+			1
chr6	151870587	151880655	+			1
chr6	151879894	151880655	+			1
chr6	151880768	151891236	+			0
chr6	151880768	151900441	+			1
chr6	151880768	151940686	+			1
chr6	151880768	151944173	+		NM_001291241.2	1
chr6	151880768	152011656	+			1
chr6	151880768	152094407	+			1
chr6	151880771	151881452	+			0
chr6	151880771	151891236	+			0
chr6	151880771	151900441	+			1
chr6	151880771	151927743	+			1
chr6	151880771	151940686	+			1
chr6	151880771	151944173	+	ENST00000206249.8,ENST00000338799.9,ENST00000427531.6,ENST00000440973.5,ENST00000443427.5	NM_000125.4,NM_001122740.2,NM_001122741.2,NM_001122742.2,NM_001291230.2,NM_001328100.2,NM_001385568.1,NM_001385569.1,NM_001385570.1,NM_001385571.1,NM_001385572.1,XM_006715375.3,XM_011535543.2,XM_011535545.2,XM_011535547.2,XM_017010377.1,XM_017010378.1,XM_017010379.1,XM_017010380.1,XM_017010381.1,XM_017010382.2,XR_001743223.2,XR_002956266.1	1
chr6	151880771	151970277	+			1
chr6	151880771	152011656	+	ENST00000415488.1		1
chr6	151880771	152060991	+	ENST00000456483.3		1
chr6	151880771	152098732	+			1
chr6	151880775	151927743	+			1
chr6	151880775	151940686	+			1
chr6	151880775	151944173	+			1
chr6	151880775	151970277	+			1
chr6	151880775	152011656	+			1
chr6	151880775	152060991	+			1
chr6	151900479	151927743	+			0
chr6	151900479	151940686	+			0
chr6	151900479	151944173	+			1
chr6	151901378	151940686	+			1
chr6	151901378	151944173	+			1
chr6	151936217	151944173	+	ENST00000641399.1	XM_011535549.2	1
chr6	151940853	151944173	+		XM_017010383.1	1
chr6	151944508	151946160	+			0
chr6	151944508	151947677	+			0
chr6	151944508	151947807	+			0
chr6	151944508	151948859	+			1
chr6	151944508	151967097	+			1
chr6	151944508	151970277	+			1
chr6	151944508	151983448	+	ENST00000482101.1		1
chr6	151944508	152011656	+	ENST00000206249.8,ENST00000338799.9,ENST00000427531.6,ENST00000440973.5,ENST00000443427.5,ENST00000641399.1	NM_000125.4,NM_001122740.2,NM_001122741.2,NM_001122742.2,NM_001291230.2,NM_001291241.2,NM_001328100.2,NM_001385568.1,NM_001385569.1,NM_001385570.1,NM_001385571.1,NM_001385572.1,XM_006715375.3,XM_011535543.2,XM_011535545.2,XM_011535547.2,XM_011535549.2,XM_017010377.1,XM_017010378.1,XM_017010379.1,XM_017010380.1,XM_017010381.1,XM_017010382.2,XM_017010383.1	1
chr6	151944508	152020476	+			1
chr6	151944508	152052611	+			0
chr6	151944508	152060991	+		XR_001743223.2,XR_002956266.1	1
chr6	151944508	152078792	+			0
chr6	151944508	152094385	+			1
chr6	151944508	152094407	+			1
chr6	151944508	152098732	+			1
chr6	151967204	152011656	+			1
chr6	151967204	152060991	+			1
chr6	151970362	151971213	+			1
chr6	151970362	152011656	+			1
chr6	151970362	152060991	+			1
chr6	151970362	152094407	+			0
chr6	151970362	152098732	+			0
chr6	151970465	151971213	+			0
chr6	151970465	152011656	+			1
chr6	151983560	151983975	+	ENST00000482101.1		0
chr6	151983560	152011656	+			1
chr6	151983560	152060991	+			1
chr6	152011794	152016823	+			0
chr6	152011794	152020476	+			1
chr6	152011794	152021896	+			1
chr6	152011794	152052611	+			1
chr6	152011794	152054494	+			1
chr6	152011794	152054983	+			1
chr6	152011794	152060991	+	ENST00000206249.8,ENST00000338799.9,ENST00000415488.1,ENST00000427531.6,ENST00000440973.5,ENST00000443427.5,ENST00000641399.1	NM_000125.4,NM_001122740.2,NM_001122741.2,NM_001122742.2,NM_001291230.2,NM_001291241.2,NM_001328100.2,NM_001385568.1,NM_001385569.1,NM_001385570.1,NM_001385571.1,NM_001385572.1,XM_006715375.3,XM_011535543.2,XM_011535545.2,XM_011535547.2,XM_011535549.2,XM_017010377.1,XM_017010378.1,XM_017010379.1,XM_017010380.1,XM_017010381.1,XM_017010382.2,XM_017010383.1	1
chr6	152011794	152078792	+			0
chr6	152011794	152094385	+			1
chr6	152011794	152094407	+			1
chr6	152011794	152098732	+			1
chr6	152021379	152021896	+			0
chr6	152021379	152060991	+			1
chr6	152021959	152060991	+			1
chr6	152048383	152100789	+			0
chr6	152055029	152060991	+			1
chr6	152061124	152061782	+			1
chr6	152061124	152062240	+			0
chr6	152061124	152063213	+			1
chr6	152061124	152063350	+			0
chr6	152061124	152078792	+		XM_011535547.2	1
chr6	152061124	152093408	+			1
chr6	152061124	152094385	+	ENST00000206249.8,ENST00000338799.9,ENST00000406599.5,ENST00000440973.5,ENST00000443427.5,ENST00000456483.3,ENST00000641399.1	NM_000125.4,NM_001122740.2,NM_001122741.2,NM_001122742.2,NM_001291230.2,NM_001291241.2,NM_001385568.1,NM_001385569.1,XM_006715375.3,XM_011535543.2,XM_011535545.2,XM_011535549.2,XM_017010377.1,XM_017010378.1,XM_017010379.1,XM_017010380.1,XM_017010381.1,XM_017010382.2,XM_017010383.1,XR_002956266.1	1
chr6	152061124	152094407	+			1
chr6	152061124	152098706	+			1
chr6	152061124	152098732	+		NM_001385570.1,NM_001385571.1,NM_001385572.1,XR_001743223.2	1
chr6	152061124	152125266	+	ENST00000427531.6	NM_001328100.2	0
chr6	152083042	152094385	+			0
chr6	152083042	152098732	+			0
chr6	152084507	152094385	+			0
chr6	152084507	152094407	+			1
chr6	152084507	152098732	+			0
chr6	152090456	152094385	+			1
chr6	152090456	152094407	+			0
chr6	152090456	152098732	+			0
chr6	152093968	152094385	+			1
chr6	152093968	152094407	+			1
chr6	152094568	152096658	+			1
chr6	152094568	152098706	+			1
chr6	152094568	152098732	+	ENST00000206249.8,ENST00000338799.9,ENST00000406599.5,ENST00000440973.5,ENST00000443427.5,ENST00000456483.3,ENST00000641399.1	NM_000125.4,NM_001122740.2,NM_001122741.2,NM_001122742.2,NM_001291230.2,NM_001291241.2,NM_001385568.1,NM_001385569.1,XM_006715375.3,XM_011535543.2,XM_011535545.2,XM_011535549.2,XM_017010377.1,XM_017010378.1,XM_017010379.1,XM_017010380.1,XM_017010381.1,XM_017010382.2,XM_017010383.1	1
chr6	152096706	152098732	+			1
chr6	152096711	152098732	+			1
chr6	152096715	152098732	+			1
chr6	152098920	152118263	+	ENST00000641399.1		0
